# Supplementary material for: The Interaction between Hydromulching and Arbuscular Mycorrhiza Improves Escarole Growth and Productivity by Regulating Nutrient Uptake and Hormonal Balance
Source: Plants (Basel). 2022 Oct 21;11(20):2795. doi: 10.3390/plants11202795 (PMC9612124; doi:10.3390/plants11202795)
Supplement: Supplementary file 1 [file plants-11-02795-s001.zip]

Archive with 1 entries (1 files):
- plants-1964105-supplementary.pdf
